# Supplementary material for: Dose–Response Efficacy and Mechanisms of Orally Administered Bifidobacterium breve CCFM683 on IMQ-Induced Psoriasis in Mice
Source: Nutrients. 2023 Apr 18;15(8):1952. doi: 10.3390/nu15081952 (PMC10143451; doi:10.3390/nu15081952)
Supplement: Supplementary file 1 [file nutrients-15-01952-s001.zip]

Archive with 1 entries (1 files):
- nutrients-2290820-supplementary.pdf
